# Supplementary material for: Nanopore Long-Read Sequencing as a First-Tier Diagnostic Test to Detect Repeat Expansions in Neurological Disorders
Source: Int J Mol Sci. 2025 Mar 21;26(7):2850. doi: 10.3390/ijms26072850 (PMC11988536; doi:10.3390/ijms26072850)
Supplement: Supplementary file 1 [file ijms-26-02850-s001.zip]

Archive with 1 entries (1 files):
- ijms-3522147-supplementary.xlsx
